# Supplementary material for: Network meta-analysis correlates with analysis of merged independent transcriptome expression data
Source: BMC Bioinformatics. 2019 Mar 15;20:144. doi: 10.1186/s12859-019-2705-9 (PMC6420731; doi:10.1186/s12859-019-2705-9)
Supplement: Supplementary file 1 — Example R-code for network meta-analysis. R-code that demonstrates how fold changes and their standard errors as obtained from ‘limma’ are used for network meta-analysis in the ‘netmeta’-R-package. (R 3 kb) [file 12859_2019_2705_MOESM1_ESM.r]

library(invgamma)
library(limma)
library(netmeta)

#######################
### Data generation ###
#######################
n = 100 ### Sample size per group
G = 100 ### Number of genes

### Basic expression, fold change, batch effects and error
alpha.1 = rnorm(G, 0, 1)
alpha.2 = rnorm(G, 0, 1)
beta.1 = rnorm(G, 0, 1)
beta.2 = rnorm(G, 0, 1)
gamma.1 = rnorm(G, 0, 1)
gamma.2 = rnorm(G, 2, 1)
delta.1 = sqrt(rinvgamma(G, 1, 1))
delta.2 = sqrt(rinvgamma(G, 1, 2))
sigma.g = rep(1, G)

### Data matrices of control and treatment (disease) groups
C.1 = matrix(NA, G, n)
C.2 = matrix(NA, G, n)
T.1 = matrix(NA, G, n)
T.2 = matrix(NA, G, n)

for (j in 1:n) {
	C.1[,j] = alpha.1 + (0 * beta.1) + gamma.1 + (delta.1 * rnorm(1, 0, sigma.g))
	C.2[,j] = alpha.1 + (0 * beta.2) + gamma.2 + (delta.2 * rnorm(1, 0, sigma.g))
	T.1[,j] = alpha.2 + (1 * beta.1) + gamma.1 + (delta.1 * rnorm(1, 0, sigma.g))
	T.2[,j] = alpha.2 + (1 * beta.2) + gamma.2 + (delta.2 * rnorm(1, 0, sigma.g))
}

study1 = cbind(C.1, T.1)
study2 = cbind(C.2, T.2)


#############################
### Differential Analysis ###
#############################
### study1: treatment A versus control
group = gl(2, n)
M = model.matrix(~ group)
fit = lmFit(study1, M)
fit = eBayes(fit)
p.S1 = fit$p.value[,2]
fc.S1 = fit$coefficients[,2]
fce.S1 = sqrt(fit$s2.post) * sqrt(fit$cov.coefficients[2,2])

### study2: treatment B versus control
group = gl(2, n)
M = model.matrix(~ group)
fit = lmFit(study2, M)
fit = eBayes(fit)
p.S2 = fit$p.value[,2]
fc.S2 = fit$coefficients[,2]
fce.S2 = sqrt(fit$s2.post) * sqrt(fit$cov.coefficients[2,2])

#############################
### Network meta-analysis ###
#############################
p.net = rep(NA, G)
fc.net = rep(NA, G)
treat1 = c("uninfected", "uninfected")
treat2 = c("ZIKA", "HSV1")
studlab = c("experiment1", "experiment2")
fc.true = beta.2 - beta.1

for (j in 1:G) {
	print(j)
	TE = c(fc.S1[j], fc.S2[j]) ### Fold changes from individual studies
	seTE = c(fce.S1[j], fce.S2[j]) ### Error of fold changes from individual studies
	exampledata = data.frame(TE, seTE, treat1, treat2, studlab)
	net1 = netmeta(TE, seTE, treat1, treat2, studlab, data=exampledata, sm="MD")
	S = summary(net1)
	p.net[j] = S$fix$p[3,1] ### Extraction of p-values for indirect comparison of treatment 1 and 2 (or disease 1 and 2)
	fc.net[j] = S$fixed$TE[3,1] ### Extraction of fold changes for indirect comparison of treatment 1 and 2 (or disease 1 and 2)
}
fc.true = beta.2 - beta.1

### Comparison of true fold change and fold change derived by network meta-analysis
cor.test(rank(fc.true), rank(fc.net))
